# Supplementary material for: Identify the immune characteristics and immunotherapy value of CD93 in the pan-cancer based on the public data sets
Source: Front Immunol. 2022 Oct 27;13:907182. doi: 10.3389/fimmu.2022.907182 (PMC9646793; doi:10.3389/fimmu.2022.907182)
Supplement: Supplementary file 2 [file Table_1.xlsx]

## Sheet: Sheet1
cancertype	symbol	sur_type	log_rank_p	cox_p	hr	higher_risk_of_death	Mutant	WT
LUSC	CD93	DFI	0.209792	0.220216	2.07533	Mutant	7	235
LUAD	CD93	DFI	0.237683	0.244198	1.81801	Mutant	6	271
BLCA	CD93	DFI	0.47188	0.996981	1.07446e-07	WT	4	158
BRCA	CD93	DFI	0.615496	0.994901	8.2533e-07	WT	4	846
STAD	CD93	DFI	0.758723	0.759009	0.800703	WT	12	211
UCEC	CD93	DFI	0.901237	0.901156	0.937515	WT	31	360
COAD	CD93	DFI	0.973472	0.973805	1.03426	Mutant	8	150
OV	CD93	DSS	0.0173083	0.0264389	3.66781	Mutant	4	372
COAD	CD93	DSS	0.174436	0.181576	1.87225	Mutant	22	346
STAD	CD93	DSS	0.23787	0.250975	0.440241	WT	16	348
LIHC	CD93	DSS	0.462082	0.99517	3.00393e-07	WT	3	313
READ	CD93	DSS	0.464458	0.998056	3.79502e-08	WT	3	133
BLCA	CD93	DSS	0.532967	0.54018	0.540241	WT	7	346
HNSC	CD93	DSS	0.533118	0.539494	0.539963	WT	5	414
BRCA	CD93	DSS	0.680566	0.995818	8.263e-07	WT	4	955
UCEC	CD93	DSS	0.761792	0.763339	0.855411	WT	41	460
LGG	CD93	DSS	0.804383	0.815467	0.870488	WT	5	506
SKCM	CD93	DSS	0.809035	0.80877	0.93227	WT	26	401
ESCA	CD93	DSS	0.922723	0.922658	0.906374	WT	3	156
LUAD	CD93	DSS	0.990298	0.98844	1.00742	Mutant	14	425
LUSC	CD93	DSS	0.990444	0.989017	1.00813	Mutant	11	346
OV	CD93	OS	0.0261435	0.0365635	3.39318	Mutant	4	404
BRCA	CD93	OS	0.0715284	0.0898806	3.35948	Mutant	6	1019
COAD	CD93	OS	0.117402	0.121978	1.72294	Mutant	26	378
LUSC	CD93	OS	0.304951	0.31229	0.555461	WT	11	468
UCEC	CD93	OS	0.319116	0.324842	0.603689	WT	41	489
LIHC	CD93	OS	0.352239	0.993886	3.00977e-07	WT	3	361
LUAD	CD93	OS	0.527377	0.529634	0.751798	WT	15	493
BLCA	CD93	OS	0.66032	0.662009	0.732412	WT	8	401
LGG	CD93	OS	0.71333	0.723225	0.810737	WT	5	519
READ	CD93	OS	0.744281	0.744113	0.715617	WT	4	144
HNSC	CD93	OS	0.76178	0.761847	0.838306	WT	7	501
ESCA	CD93	OS	0.784439	0.785137	1.21638	Mutant	4	181
STAD	CD93	OS	0.95479	0.955634	0.980028	WT	23	409
SKCM	CD93	OS	0.988357	0.987968	0.996276	WT	31	428
LUAD	CD93	PFS	0.212854	0.215432	1.49265	Mutant	15	493
BLCA	CD93	PFS	0.282948	0.29398	0.474195	WT	8	403
UCEC	CD93	PFS	0.303516	0.30691	0.689334	WT	41	489
BRCA	CD93	PFS	0.307513	0.317789	2.03639	Mutant	6	1019
OV	CD93	PFS	0.324749	0.33249	1.75835	Mutant	4	404
SKCM	CD93	PFS	0.434847	0.434538	0.848551	WT	31	423
READ	CD93	PFS	0.509741	0.516373	0.517323	WT	4	144
HNSC	CD93	PFS	0.530387	0.532787	0.696039	WT	7	502
COAD	CD93	PFS	0.632238	0.630959	1.17104	Mutant	26	378
LIHC	CD93	PFS	0.709703	0.711268	1.3013	Mutant	3	361
LUSC	CD93	PFS	0.75588	0.756415	0.869093	WT	11	469
LGG	CD93	PFS	0.780649	0.763312	1.16515	Mutant	5	519
STAD	CD93	PFS	0.945846	0.945572	1.0214	Mutant	24	411
ESCA	CD93	PFS	0.988671	0.989575	1.00769	Mutant	4	181
