# Supplementary material for: Identify the immune characteristics and immunotherapy value of CD93 in the pan-cancer based on the public data sets
Source: Front Immunol. 2022 Oct 27;13:907182. doi: 10.3389/fimmu.2022.907182 (PMC9646793; doi:10.3389/fimmu.2022.907182)
Supplement: Supplementary file 3 [file Table_2.xlsx]

## Sheet: Sheet1
cancertype	sur_type	logrankp
ACC	dfi	0.00776212
UCEC	dfi	0.0182114
DLBC	dfi	0.0253473
LGG	dfi	0.0276066
BLCA	dfi	0.0428257
CESC	dfi	0.153486
LUSC	dfi	0.172637
LIHC	dfi	0.206878
PRAD	dfi	0.209974
SARC	dfi	0.228764
BRCA	dfi	0.258192
COAD	dfi	0.392818
LUAD	dfi	0.394696
CHOL	dfi	0.401132
TGCT	dfi	0.438417
PCPG	dfi	0.447407
THCA	dfi	0.53518
READ	dfi	0.538053
UCS	dfi	0.538648
KIRC	dfi	0.553631
STAD	dfi	0.607804
HNSC	dfi	0.664852
ESCA	dfi	0.823368
OV	dfi	0.85179
PAAD	dfi	0.880852
KICH	dfi	0.883386
KIRP	dfi	0.885579
GBM	dfi
MESO	dfi
THYM	dfi
UVM	dfi
LGG	dss	1.13609e-10
UCEC	dss	0.000234383
LUAD	dss	0.00781143
KIRC	dss	0.0115058
THCA	dss	0.0215107
STAD	dss	0.0347314
READ	dss	0.0445735
BRCA	dss	0.0473765
LIHC	dss	0.0632977
COAD	dss	0.0786345
SARC	dss	0.0849602
ESCA	dss	0.101656
THYM	dss	0.11988
PRAD	dss	0.123959
OV	dss	0.137614
UVM	dss	0.145738
KICH	dss	0.167433
LUSC	dss	0.234789
MESO	dss	0.271925
ACC	dss	0.300184
DLBC	dss	0.418684
PAAD	dss	0.492306
CESC	dss	0.545632
PCPG	dss	0.582264
KIRP	dss	0.632924
CHOL	dss	0.712112
TGCT	dss	0.716269
GBM	dss	0.786847
HNSC	dss	0.828636
BLCA	dss	0.915856
UCS	dss	0.923338
LGG	os	1.74318e-11
UCEC	os	0.000533469
READ	os	0.0114222
LIHC	os	0.0165011
SARC	os	0.0170841
LUAD	os	0.0459361
STAD	os	0.102379
OV	os	0.136758
UVM	os	0.160289
KICH	os	0.180195
COAD	os	0.184868
KIRC	os	0.207037
ESCA	os	0.212831
BRCA	os	0.231129
LUSC	os	0.251046
THCA	os	0.253874
ACC	os	0.318152
HNSC	os	0.426304
MESO	os	0.42695
PCPG	os	0.476496
TGCT	os	0.551581
PRAD	os	0.553416
CHOL	os	0.612237
THYM	os	0.63476
CESC	os	0.656004
PAAD	os	0.669217
GBM	os	0.772188
DLBC	os	0.789558
UCS	os	0.864857
KIRP	os	0.885685
BLCA	os	0.900895
LGG	pfs	1.2086e-05
UCEC	pfs	0.00174711
ACC	pfs	0.00352681
LIHC	pfs	0.0068433
KIRC	pfs	0.0212289
SARC	pfs	0.113148
STAD	pfs	0.164618
COAD	pfs	0.221958
KICH	pfs	0.233823
BLCA	pfs	0.285948
LUSC	pfs	0.310387
READ	pfs	0.313438
UVM	pfs	0.373364
GBM	pfs	0.376432
BRCA	pfs	0.378351
LUAD	pfs	0.391091
PCPG	pfs	0.451547
TGCT	pfs	0.463897
THCA	pfs	0.482349
MESO	pfs	0.485618
KIRP	pfs	0.50894
DLBC	pfs	0.550484
PRAD	pfs	0.558639
PAAD	pfs	0.71549
ESCA	pfs	0.724092
HNSC	pfs	0.72586
CESC	pfs	0.763876
THYM	pfs	0.827288
CHOL	pfs	0.833157
UCS	pfs	0.837817
OV	pfs	0.882757
