# Supplementary material for: Identify the immune characteristics and immunotherapy value of CD93 in the pan-cancer based on the public data sets
Source: Front Immunol. 2022 Oct 27;13:907182. doi: 10.3389/fimmu.2022.907182 (PMC9646793; doi:10.3389/fimmu.2022.907182)
Supplement: Supplementary file 4 [file Table_3.xlsx]

## Sheet: Sheet1
cancertype	symbol	gene	spm	fdr	entrez
ACC	CD93	cg12037947_CD93	-0.63111	0	22918
BLCA	CD93	cg15309910_CD93	-0.564901	0	22918
CESC	CD93	cg15309910_CD93	-0.475295	0	22918
COAD	CD93	cg22481632_CD93	-0.444939	0	22918
KIRC	CD93	cg14928764_CD93	-0.577439	0	22918
KIRP	CD93	cg14928764_CD93	-0.638174	0	22918
LAML	CD93	cg19010566_CD93	-0.695339	0	22918
LGG	CD93	cg14928764_CD93	-0.531067	0	22918
LUSC	CD93	cg15309910_CD93	-0.446359	0	22918
MESO	CD93	cg22481632_CD93	-0.64606	0	22918
PAAD	CD93	cg14928764_CD93	-0.63727	0	22918
PCPG	CD93	cg14928764_CD93	-0.561201	0	22918
PRAD	CD93	cg12037947_CD93	-0.50785	0	22918
SARC	CD93	cg14928764_CD93	-0.447882	0	22918
TGCT	CD93	cg21023001_CD93	0.528647	0	22918
THCA	CD93	cg14928764_CD93	-0.499884	0	22918
THYM	CD93	cg14928764_CD93	-0.605361	0	22918
UVM	CD93	cg15309910_CD93	-0.705415	0	22918
BRCA	CD93	cg15309910_CD93	-0.334204	4.21087e-19	22918
HNSC	CD93	cg22481632_CD93	-0.342766	1.10974e-15	22918
STAD	CD93	cg22481632_CD93	-0.386716	1.0466e-14	22918
LUAD	CD93	cg15309910_CD93	-0.305347	3.76277e-11	22918
ESCA	CD93	cg10578007_CD93	-0.438762	6.87978e-10	22918
SKCM	CD93	cg22481632_CD93	-0.264115	7.22863e-09	22918
KICH	CD93	cg14928764_CD93	-0.602254	1.73427e-07	22918
DLBC	CD93	cg18267489_CD93	-0.599001	1.0554e-05	22918
READ	CD93	cg22481632_CD93	-0.384107	0.000175427	22918
GBM	CD93	cg15309910_CD93	-0.502805	0.000206552	22918
LIHC	CD93	cg14928764_CD93	0.130749	0.0117571	22918
UCEC	CD93	cg14928764_CD93	-0.188374	0.0134399	22918
CHOL	CD93	cg15309910_CD93	-0.358301	0.0325308	22918
UCS	CD93	cg15309910_CD93	-0.283446	0.0329819	22918
OV	CD93	cg14928764_CD93	-0.05	0.911618	22918
