# Supplementary material for: Identify the immune characteristics and immunotherapy value of CD93 in the pan-cancer based on the public data sets
Source: Front Immunol. 2022 Oct 27;13:907182. doi: 10.3389/fimmu.2022.907182 (PMC9646793; doi:10.3389/fimmu.2022.907182)
Supplement: Supplementary file 5 [file Table_4.xlsx]

## Sheet: Sheet1
cancertype	symbol	tag	sur_type	log_rank_p	cox_p	HR	higher_risk_of_death
UVM	CD93	cg15309910	DSS	1.4048e-05	0.00028379	0.0953597	Lower meth.
KIRP	CD93	cg14928764	DSS	0.000464313	0.00154219	0.208116	Lower meth.
KIRC	CD93	cg14928764	DSS	0.000814164	0.00115921	2.34751	Higher meth.
LGG	CD93	cg14928764	DSS	0.0226216	0.0236502	0.648502	Lower meth.
SKCM	CD93	cg22481632	DSS	0.0229131	0.0235624	1.39369	Higher meth.
UCEC	CD93	cg14928764	DSS	0.0866396	0.0898645	1.63946	Higher meth.
ESCA	CD93	cg10578007	DSS	0.113467	0.116555	0.633989	Lower meth.
PCPG	CD93	cg14928764	DSS	0.167894	0.200584	4.66678	Higher meth.
HNSC	CD93	cg22481632	DSS	0.196247	0.197272	1.2593	Higher meth.
CHOL	CD93	cg15309910	DSS	0.228366	0.234943	1.84456	Higher meth.
ACC	CD93	cg12037947	DSS	0.236746	0.241115	1.58461	Higher meth.
MESO	CD93	cg22481632	DSS	0.257499	0.258825	0.706201	Lower meth.
LUAD	CD93	cg15309910	DSS	0.258203	0.258816	1.2549	Higher meth.
UCS	CD93	cg15309910	DSS	0.303821	0.306918	0.685582	Lower meth.
LUSC	CD93	cg15309910	DSS	0.346875	0.348	0.791379	Lower meth.
READ	CD93	cg22481632	DSS	0.399688	0.409605	2.04323	Higher meth.
STAD	CD93	cg22481632	DSS	0.401541	0.402465	0.843879	Lower meth.
DLBC	CD93	cg18267489	DSS	0.440382	0.454139	0.419404	Lower meth.
SARC	CD93	cg14928764	DSS	0.447492	0.448486	0.84454	Lower meth.
BRCA	CD93	cg15309910	DSS	0.489445	0.490117	0.829711	Lower meth.
CESC	CD93	cg15309910	DSS	0.518021	0.5182	1.19295	Higher meth.
TGCT	CD93	cg21023001	DSS	0.589711	0.596173	1.91386	Higher meth.
BLCA	CD93	cg15309910	DSS	0.627494	0.627858	0.915897	Lower meth.
THYM	CD93	cg14928764	DSS	0.660777	0.663771	1.67666	Higher meth.
GBM	CD93	cg15309910	DSS	0.671915	0.671039	1.09829	Higher meth.
PRAD	CD93	cg12037947	DSS	0.692647	0.694107	1.44169	Higher meth.
KICH	CD93	cg14928764	DSS	0.709228	0.710155	0.752703	Lower meth.
PAAD	CD93	cg14928764	DSS	0.73057	0.730028	0.924308	Lower meth.
THCA	CD93	cg14928764	DSS	0.734211	0.734921	1.29517	Higher meth.
COAD	CD93	cg22481632	DSS	0.787798	0.78731	1.0957	Higher meth.
OV	CD93	cg14928764	DSS	0.840579	0.840816	0.812861	Lower meth.
LIHC	CD93	cg14928764	DSS	0.949852	0.950583	1.01398	Higher meth.
LAML	CD93	cg19010566	DSS
UVM	CD93	cg15309910	OS	5.62132e-06	0.000170237	0.0878883	Lower meth.
KIRC	CD93	cg14928764	OS	0.00110247	0.00134299	1.92047	Higher meth.
KIRP	CD93	cg14928764	OS	0.00202601	0.00316152	0.350631	Lower meth.
SKCM	CD93	cg22481632	OS	0.0140535	0.0144903	1.39187	Higher meth.
LGG	CD93	cg14928764	OS	0.0165124	0.0173312	0.648854	Lower meth.
CHOL	CD93	cg15309910	OS	0.112595	0.120636	2.15605	Higher meth.
MESO	CD93	cg22481632	OS	0.117325	0.118842	0.690816	Lower meth.
ESCA	CD93	cg10578007	OS	0.141221	0.142946	0.710865	Lower meth.
SARC	CD93	cg14928764	OS	0.148153	0.149806	0.747083	Lower meth.
LUSC	CD93	cg15309910	OS	0.157921	0.158613	0.796228	Lower meth.
COAD	CD93	cg22481632	OS	0.223226	0.22477	1.34756	Higher meth.
UCS	CD93	cg15309910	OS	0.24145	0.244581	0.671585	Lower meth.
STAD	CD93	cg22481632	OS	0.266202	0.267115	0.832677	Lower meth.
PCPG	CD93	cg14928764	OS	0.270486	0.285771	2.60381	Higher meth.
UCEC	CD93	cg14928764	OS	0.277597	0.278932	1.29117	Higher meth.
LUAD	CD93	cg15309910	OS	0.291512	0.291937	1.18161	Higher meth.
TGCT	CD93	cg21023001	OS	0.339805	0.361834	2.86663	Higher meth.
THCA	CD93	cg14928764	OS	0.342138	0.346865	0.615099	Lower meth.
ACC	CD93	cg12037947	OS	0.354613	0.357197	1.41162	Higher meth.
LAML	CD93	cg19010566	OS	0.358218	0.356534	0.843364	Lower meth.
THYM	CD93	cg14928764	OS	0.374636	0.380907	0.547494	Lower meth.
DLBC	CD93	cg18267489	OS	0.421178	0.427122	0.54955	Lower meth.
CESC	CD93	cg15309910	OS	0.488013	0.487662	1.17809	Higher meth.
BLCA	CD93	cg15309910	OS	0.505997	0.507169	0.904999	Lower meth.
PRAD	CD93	cg12037947	OS	0.676831	0.677669	1.31912	Higher meth.
HNSC	CD93	cg22481632	OS	0.734849	0.734915	1.04676	Higher meth.
READ	CD93	cg22481632	OS	0.750037	0.750268	0.854534	Lower meth.
KICH	CD93	cg14928764	OS	0.752855	0.753297	1.23484	Higher meth.
OV	CD93	cg14928764	OS	0.840579	0.840816	0.812861	Lower meth.
GBM	CD93	cg15309910	OS	0.890331	0.889052	1.02945	Higher meth.
BRCA	CD93	cg15309910	OS	0.902779	0.902801	0.974852	Lower meth.
LIHC	CD93	cg14928764	OS	0.940109	0.939552	0.986869	Lower meth.
PAAD	CD93	cg14928764	OS	0.975784	0.975052	0.993722	Lower meth.
