# Supplementary material for: Identify the immune characteristics and immunotherapy value of CD93 in the pan-cancer based on the public data sets
Source: Front Immunol. 2022 Oct 27;13:907182. doi: 10.3389/fimmu.2022.907182 (PMC9646793; doi:10.3389/fimmu.2022.907182)
Supplement: Supplementary file 6 [file Table_5.xlsx]

## Sheet: SheetName
Dataset	symbol	drug	cor	fdr	Dataset	symbol	drug	cor	fdr
CTRP	CD93	BRD-K30748066	-0.40591	0.0106094	GDSC	CD93	VNLG/124	-0.355419	2.11449e-26
CTRP	CD93	isoliquiritigenin	-0.352108	9.47229e-06	GDSC	CD93	XMD14-99	-0.339751	3.68577e-24
CTRP	CD93	teniposide	-0.338404	2.85799e-11	GDSC	CD93	CH5424802	-0.309638	2.72783e-19
CTRP	CD93	PHA-793887	-0.329905	5.13697e-20	GDSC	CD93	TG101348	-0.3092	1.54869e-20
CTRP	CD93	CR-1-31B	-0.329125	4.35763e-20	GDSC	CD93	5-Fluorouracil	-0.30097	5.80602e-19
CTRP	CD93	narciclasine	-0.328259	3.89334e-19	GDSC	CD93	MPS-1-IN-1	-0.294084	1.44197e-17
CTRP	CD93	SR-II-138A	-0.323958	7.79514e-20	GDSC	CD93	Methotrexate	-0.281282	8.16687e-16
CTRP	CD93	cytarabine hydrochloride	-0.323372	2.65088e-19	GDSC	CD93	BX-912	-0.279418	7.51292e-17
CTRP	CD93	PF-3758309	-0.322825	1.4405e-09	GDSC	CD93	Linifanib	-0.278305	1.40052e-15
CTRP	CD93	AT13387	-0.319407	9.03221e-09	GDSC	CD93	TPCA-1	-0.276927	1.43313e-16
CTRP	CD93	SNX-2112	-0.317575	1.17321e-18	GDSC	CD93	KIN001-260	-0.274178	6.43321e-16
CTRP	CD93	LY-2183240	-0.316319	2.07698e-18	GDSC	CD93	PHA-793887	-0.267064	1.66547e-15
CTRP	CD93	dinaciclib	-0.313289	5.59504e-09	GDSC	CD93	KIN001-244	-0.266824	6.88287e-15
CTRP	CD93	leptomycin B	-0.306744	8.82952e-18	GDSC	CD93	PIK-93	-0.26402	4.03725e-15
CTRP	CD93	parbendazole	-0.30057	4.86503e-17	GDSC	CD93	BIX02189	-0.263824	1.01198e-14
CTRP	CD93	alvocidib	-0.298821	5.60307e-08	GDSC	CD93	NPK76-II-72-1	-0.263358	3.68423e-15
CTRP	CD93	dacarbazine	-0.295819	2.49195e-15	GDSC	CD93	I-BET-762	-0.261727	5.93923e-15
CTRP	CD93	decitabine	-0.295791	2.81476e-16	GDSC	CD93	BMS345541	-0.257403	3.58969e-14
CTRP	CD93	triazolothiadiazine	-0.294445	2.17786e-16	GDSC	CD93	OSI-930	-0.25494	2.71733e-13
CTRP	CD93	elocalcitol	-0.293706	4.59645e-15	GDSC	CD93	KIN001-102	-0.253276	7.24262e-14
CTRP	CD93	COL-3	-0.293213	1.81173e-11	GDSC	CD93	CP466722	-0.249114	2.04431e-13
CTRP	CD93	CHM-1	-0.292594	8.92098e-16	GDSC	CD93	Sunitinib	-0.247939	3.1263e-05
CTRP	CD93	rigosertib	-0.289962	7.2717e-15	GDSC	CD93	AT-7519	-0.24371	7.57685e-13
CTRP	CD93	I-BET151	-0.289396	1.30183e-15	GDSC	CD93	SNX-2112	-0.242639	1.3841e-12
CTRP	CD93	doxorubicin	-0.288029	1.005e-15	GDSC	CD93	AC220	-0.240575	1.85979e-11
CTRP	CD93	etoposide	-0.28782	2.70546e-15	GDSC	CD93	Y-39983	-0.237078	8.09479e-12
CTRP	CD93	BMS-345541	-0.287313	2.27031e-14	GDSC	CD93	ATRA	-0.235423	5.18402e-10
CTRP	CD93	LRRK2-IN-1	-0.286928	5.45663e-11	GDSC	CD93	XMD13-2	-0.232717	8.76286e-12
CTRP	CD93	GSK525762A	-0.282499	1.00336e-14	GDSC	CD93	Sorafenib	-0.231513	0.000398922
CTRP	CD93	GSK461364	-0.282457	1.46771e-14	GDSC	CD93	BHG712	-0.23079	1.60326e-11
CTRP	CD93	omacetaxine mepesuccinate	-0.280463	1.28782e-10	GDSC	CD93	GSK429286A	-0.228395	2.68709e-10
CTRP	CD93	clofarabine	-0.277267	1.61537e-14	GDSC	CD93	TAE684	-0.227621	0.000638491
CTRP	CD93	ciclopirox	-0.277034	2.17839e-14	GDSC	CD93	THZ-2-102-1	-0.22721	4.33815e-11
CTRP	CD93	BRD-K66453893	-0.275794	5.98859e-14	GDSC	CD93	GSK1070916	-0.226412	6.25734e-11
CTRP	CD93	BRD-K70511574	-0.275564	6.33019e-14	GDSC	CD93	Tubastatin A	-0.22203	8.08951e-11
CTRP	CD93	tivantinib	-0.2737	4.35273e-07	GDSC	CD93	Genentech Cpd 10	-0.221038	1.45256e-10
CTRP	CD93	pevonedistat	-0.273677	5.08165e-13	GDSC	CD93	WZ3105	-0.219947	1.12853e-10
CTRP	CD93	vincristine	-0.272137	2.21505e-14	GDSC	CD93	AZD7762	-0.217922	3.32572e-09
CTRP	CD93	piperlongumine	-0.27205	8.9018e-14	GDSC	CD93	OSI-027	-0.217505	2.86752e-10
CTRP	CD93	BRD-K66532283	-0.27161	1.50929e-12	GDSC	CD93	CAY10603	-0.216908	2.56148e-10
CTRP	CD93	Merck60	-0.26828	2.17271e-13	GDSC	CD93	AR-42	-0.216672	2.98993e-10
CTRP	CD93	isoevodiamine	-0.268224	2.42404e-13	GDSC	CD93	Masitinib	-0.214693	8.37924e-10
CTRP	CD93	SNS-032	-0.266959	1.02617e-11	GDSC	CD93	CUDC-101	-0.213131	9.91991e-10
CTRP	CD93	KPT185	-0.266757	6.19752e-10	GDSC	CD93	THZ-2-49	-0.208744	2.52546e-09
CTRP	CD93	PX-12	-0.264276	8.50211e-13	GDSC	CD93	AS605240	-0.208164	1.39215e-08
CTRP	CD93	SB-743921	-0.262806	3.17029e-13	GDSC	CD93	TL-1-85	-0.2074	1.60049e-09
CTRP	CD93	AZD7762	-0.260219	1.55911e-12	GDSC	CD93	QL-XI-92	-0.207238	1.83769e-09
CTRP	CD93	topotecan	-0.258642	9.68108e-13	GDSC	CD93	XMD15-27	-0.203082	7.41861e-08
CTRP	CD93	KX2-391	-0.257517	3.3695e-12	GDSC	CD93	Vorinostat	-0.200756	1.72738e-08
CTRP	CD93	BI-2536	-0.25676	1.08656e-12	GDSC	CD93	JW-7-24-1	-0.199963	5.69585e-09
CTRP	CD93	BRD-K61166597	-0.256267	2.38141e-11	GDSC	CD93	CEP-701	-0.196816	1.14169e-07
CTRP	CD93	gossypol	-0.256106	2.98305e-11	GDSC	CD93	PI-103	-0.196531	1.44388e-08
CTRP	CD93	SB-225002	-0.254394	2.21354e-12	GDSC	CD93	ZSTK474	-0.195822	1.69169e-08
CTRP	CD93	FQI-1	-0.253503	1.48411e-06	GDSC	CD93	QL-X-138	-0.195222	2.11433e-08
CTRP	CD93	GW-405833	-0.253305	9.53925e-12	GDSC	CD93	FR-180204	-0.193965	4.41966e-07
CTRP	CD93	manumycin A	-0.253266	6.59248e-12	GDSC	CD93	FK866	-0.193165	2.83363e-08
CTRP	CD93	BRD6340	-0.25248	4.81554e-11	GDSC	CD93	TAK-715	-0.193038	2.79971e-08
CTRP	CD93	triptolide	-0.25234	2.20234e-11	GDSC	CD93	UNC0638	-0.189769	1.8579e-08
CTRP	CD93	OSI-930	-0.251334	1.62707e-09	GDSC	CD93	NG-25	-0.189483	3.9017e-08
CTRP	CD93	PF-184	-0.250371	3.20364e-11	GDSC	CD93	Belinostat	-0.188598	1.01023e-07
CTRP	CD93	ML311	-0.250092	6.29436e-12	GDSC	CD93	BX-795	-0.188211	1.15133e-06
CTRP	CD93	serdemetan	-0.250028	9.08453e-11	GDSC	CD93	Navitoclax	-0.187445	1.69527e-07
CTRP	CD93	nakiterpiosin	-0.24596	3.14723e-11	GDSC	CD93	GSK2126458	-0.183961	1.8282e-07
CTRP	CD93	PL-DI	-0.245732	4.01374e-11	GDSC	CD93	Crizotinib	-0.183094	0.0160996
CTRP	CD93	YK 4-279	-0.245003	2.39179e-11	GDSC	CD93	XL-184	-0.177782	2.60421e-06
CTRP	CD93	crizotinib	-0.244734	5.64217e-11	GDSC	CD93	Foretinib	-0.176281	1.30314e-06
CTRP	CD93	apicidin	-0.244304	2.18245e-11	GDSC	CD93	AICAR	-0.175757	2.6021e-06
CTRP	CD93	KW-2449	-0.244026	3.34175e-11	GDSC	CD93	Temozolomide	-0.174688	1.9312e-05
CTRP	CD93	NSC95397	-0.243533	6.56288e-10	GDSC	CD93	EKB-569	-0.167258	5.06547e-06
CTRP	CD93	NVP-231	-0.242805	6.68981e-11	GDSC	CD93	CX-5461	-0.165747	2.40632e-06
CTRP	CD93	tigecycline	-0.241786	1.9804e-05	GDSC	CD93	ZG-10	-0.164238	0.00382645
CTRP	CD93	belinostat	-0.241568	7.26976e-06	GDSC	CD93	Phenformin	-0.163102	4.89794e-06
CTRP	CD93	indisulam	-0.240221	2.86245e-10	GDSC	CD93	VX-11e	-0.160534	5.5055e-05
CTRP	CD93	tipifarnib-P2	-0.239661	4.40772e-06	GDSC	CD93	Ispinesib Mesylate	-0.159873	5.25311e-06
CTRP	CD93	JQ-1	-0.239575	6.85511e-11	GDSC	CD93	KIN001-236	-0.157993	8.00651e-06
CTRP	CD93	MST-312	-0.239536	1.72499e-10	GDSC	CD93	CAL-101	-0.15628	1.1856e-05
CTRP	CD93	NSC632839	-0.238881	1.15008e-10	GDSC	CD93	AZ628	-0.154637	0.016877
CTRP	CD93	BRD-K35604418	-0.237737	4.18747e-10	GDSC	CD93	STF-62247	-0.153528	4.3172e-05
CTRP	CD93	B02	-0.235364	1.12635e-09	GDSC	CD93	LAQ824	-0.151142	4.7888e-05
CTRP	CD93	gemcitabine	-0.235213	1.15852e-09	GDSC	CD93	Bexarotene	-0.149613	0.001313
CTRP	CD93	N9-isopropylolomoucine	-0.23496	1.80161e-09	GDSC	CD93	GW-2580	-0.148797	0.00184987
CTRP	CD93	curcumin	-0.232975	4.26476e-10	GDSC	CD93	(5Z)-7-Oxozeaenol	-0.148629	5.5223e-05
CTRP	CD93	fluorouracil	-0.232686	5.3654e-10	GDSC	CD93	QL-XII-47	-0.145736	8.5528e-05
CTRP	CD93	CD-437	-0.232522	3.69725e-10	GDSC	CD93	TL-2-105	-0.145387	4.6634e-05
CTRP	CD93	paclitaxel	-0.232243	4.90129e-10	GDSC	CD93	HG-5-113-01	-0.145147	0.0169569
CTRP	CD93	BRD-K34222889	-0.23154	3.79276e-10	GDSC	CD93	QL-XII-61	-0.14245	0.0135961
CTRP	CD93	tozasertib	-0.229944	0.152153	GDSC	CD93	DMOG	-0.140522	0.000350512
CTRP	CD93	necrosulfonamide	-0.229677	4.58985e-07	GDSC	CD93	AP-24534	-0.136942	0.000317419
CTRP	CD93	NSC48300	-0.229535	8.06349e-10	GDSC	CD93	Ruxolitinib	-0.135679	0.000875726
CTRP	CD93	FQI-2	-0.228955	4.0064e-10	GDSC	CD93	YM201636	-0.134435	0.000154845
CTRP	CD93	momelotinib	-0.228892	4.8181e-09	GDSC	CD93	Tivozanib	-0.132058	0.0022701
CTRP	CD93	ceranib-2	-0.228034	4.69422e-10	GDSC	CD93	BAY 61-3606	-0.128474	0.000846797
CTRP	CD93	NVP-BSK805	-0.227749	1.90691e-09	GDSC	CD93	JQ1	-0.12806	0.000970875
CTRP	CD93	pazopanib	-0.227226	2.18198e-09	GDSC	CD93	GSK690693	-0.127004	0.000377209
CTRP	CD93	sunitinib	-0.226691	2.91127e-09	GDSC	CD93	Mitomycin C	-0.12614	0.00360411
CTRP	CD93	docetaxel	-0.226275	7.1694e-05	GDSC	CD93	AZD8055	-0.126009	0.000935971
CTRP	CD93	entinostat	-0.22423	2.15394e-09	GDSC	CD93	XMD11-85h	-0.125196	0.261494
CTRP	CD93	ISOX	-0.22415	1.66546e-09	GDSC	CD93	ZM-447439	-0.122182	0.00301757
CTRP	CD93	vorinostat	-0.222871	2.24407e-09	GDSC	CD93	FMK	-0.122092	0.0168683
CTRP	CD93	phloretin	-0.222334	4.30232e-09	GDSC	CD93	Gemcitabine	-0.120886	0.00470974
CTRP	CD93	fingolimod	-0.222317	5.27573e-09	GDSC	CD93	QL-VIII-58	-0.113768	0.0785756
CTRP	CD93	3-Cl-AHPC	-0.222128	2.49146e-09	GDSC	CD93	T0901317	-0.11244	0.00337524
CTRP	CD93	CIL55A	-0.221927	9.6264e-05	GDSC	CD93	KIN001-270	-0.111781	0.0028656
CTRP	CD93	BRD-A94377914	-0.221898	3.2527e-05	GDSC	CD93	HG-5-88-01	-0.111058	0.257232
CTRP	CD93	CIL56	-0.221152	0.000109769	GDSC	CD93	KU-55933	-0.109529	0.0237286
CTRP	CD93	sotrastaurin	-0.221043	8.9983e-07	GDSC	CD93	BMS-536924	-0.109396	0.026387
CTRP	CD93	neopeltolide	-0.220639	0.0109295	GDSC	CD93	PFI-1	-0.108456	0.0105692
CTRP	CD93	panobinostat	-0.220633	1.90497e-09	GDSC	CD93	S-Trityl-L-cysteine	-0.108412	0.144752
CTRP	CD93	valdecoxib	-0.217856	1.92186e-08	GDSC	CD93	VX-680	-0.108287	0.194887
CTRP	CD93	MGCD-265	-0.217535	8.0943e-09	GDSC	CD93	MS-275	-0.106779	0.150472
CTRP	CD93	BRD-K26531177	-0.217525	3.04528e-08	GDSC	CD93	Vinblastine	-0.103417	0.0113679
CTRP	CD93	cerulenin	-0.216746	7.64491e-09	GDSC	CD93	Camptothecin	-0.100159	0.0137157
CTRP	CD93	BRD-K80183349	-0.215862	1.31727e-08	GDSC	CD93	LY317615	-0.0994483	0.0137409
CTRP	CD93	axitinib	-0.214494	9.25687e-09	GDSC	CD93	SN-38	-0.098556	0.0132932
CTRP	CD93	ML031	-0.214468	2.14921e-07	GDSC	CD93	XMD8-92	-0.0980279	0.270316
CTRP	CD93	PRIMA-1	-0.213481	2.61047e-08	GDSC	CD93	Etoposide	-0.0951721	0.0257698
CTRP	CD93	ouabain	-0.212834	9.74944e-09	GDSC	CD93	JNK-9L	-0.0885385	0.0670112
CTRP	CD93	Compound 23 citrate	-0.212389	2.60688e-08	GDSC	CD93	KIN001-266	-0.0869334	0.0484338
CTRP	CD93	zebularine	-0.21156	3.31268e-08	GDSC	CD93	Obatoclax Mesylate	-0.0869074	0.0452445
CTRP	CD93	tipifarnib-P1	-0.211033	3.58173e-08	GDSC	CD93	Shikonin	-0.0863589	0.0674673
CTRP	CD93	chlorambucil	-0.210073	2.67542e-08	GDSC	CD93	GSK-650394	-0.0844474	0.157265
CTRP	CD93	oligomycin A	-0.209489	5.39504e-08	GDSC	CD93	Nutlin-3a (-)	-0.0802252	0.0694281
CTRP	CD93	PF-573228	-0.209127	3.39665e-08	GDSC	CD93	GW843682X	-0.0799302	0.345985
CTRP	CD93	ELCPK	-0.207438	0.000271027	GDSC	CD93	MLN4924	-0.0790176	0.13402
CTRP	CD93	linifanib	-0.206623	3.63442e-08	GDSC	CD93	YM155	-0.0766669	0.100044
CTRP	CD93	TPCA-1	-0.206612	4.1393e-08	GDSC	CD93	CI-1040	-0.071429	0.0926659
CTRP	CD93	alisertib	-0.2046	4.9643e-08	GDSC	CD93	AUY922	-0.070143	0.145146
CTRP	CD93	ABT-199	-0.203806	8.5173e-05	GDSC	CD93	Roscovitine	-0.069695	0.659771
CTRP	CD93	PIK-93	-0.203392	2.35935e-07	GDSC	CD93	IPA-3	-0.0692351	0.0787673
CTRP	CD93	bardoxolone methyl	-0.2026	5.8245e-07	GDSC	CD93	Nilotinib	-0.069079	0.149505
CTRP	CD93	BRD-A86708339	-0.20219	0.000455887	GDSC	CD93	JQ12	-0.066021	0.196417
CTRP	CD93	obatoclax	-0.201424	7.18781e-08	GDSC	CD93	KIN001-055	-0.064922	0.240686
CTRP	CD93	bortezomib	-0.201305	1.51604e-07	GDSC	CD93	Cyclopamine	-0.0647065	0.53866
CTRP	CD93	BRD1812	-0.200507	1.91396e-07	GDSC	CD93	Axitinib	-0.0600752	0.230388
CTRP	CD93	BRD-K01737880	-0.200298	0.288222	GDSC	CD93	PD-0332991	-0.0577807	0.274701
CTRP	CD93	marinopyrrole A	-0.200181	4.0185e-05	GDSC	CD93	QS11	-0.0570871	0.333382
CTRP	CD93	VER-155008	-0.198312	7.88474e-07	GDSC	CD93	BI-2536	-0.0566958	0.594948
CTRP	CD93	mitomycin	-0.197637	1.3166e-07	GDSC	CD93	CCT018159	-0.0564882	0.253377
CTRP	CD93	MLN2238	-0.197566	2.02995e-07	GDSC	CD93	OSU-03012	-0.0554908	0.249983
CTRP	CD93	KHS101	-0.197309	9.51612e-07	GDSC	CD93	YK 4-279	-0.0547927	0.293898
CTRP	CD93	HLI 373	-0.196665	5.41793e-07	GDSC	CD93	Z-LLNle-CHO	-0.0533388	0.496923
CTRP	CD93	barasertib	-0.196287	2.0952e-07	GDSC	CD93	Tamoxifen	-0.0525865	0.621779
CTRP	CD93	MK-1775	-0.195896	2.46984e-07	GDSC	CD93	PAC-1	-0.0523957	0.220272
CTRP	CD93	imatinib	-0.194716	1.39392e-06	GDSC	CD93	GDC0941	-0.0510877	0.344707
CTRP	CD93	tosedostat	-0.193577	1.47405e-06	GDSC	CD93	RDEA119	-0.0504478	0.185443
CTRP	CD93	SN-38	-0.19284	4.11596e-06	GDSC	CD93	Tipifarnib	-0.0498939	0.429863
CTRP	CD93	BIX-01294	-0.192506	3.72009e-07	GDSC	CD93	Bleomycin	-0.0483621	0.379339
CTRP	CD93	tacedinaline	-0.189618	2.6619e-05	GDSC	CD93	MP470	-0.0479661	0.273137
CTRP	CD93	tretinoin	-0.18961	1.29627e-06	GDSC	CD93	Imatinib	-0.0419924	0.808653
CTRP	CD93	AT7867	-0.189301	1.07136e-06	GDSC	CD93	CGP-60474	-0.0411585	0.665914
CTRP	CD93	BRD-K92856060	-0.1885	1.89592e-06	GDSC	CD93	Talazoparib	-0.0404215	0.385251
CTRP	CD93	CCT036477	-0.186521	8.546e-07	GDSC	CD93	GSK269962A	-0.0384967	0.473762
CTRP	CD93	BRD-K11533227	-0.186037	7.09569e-06	GDSC	CD93	XMD8-85	-0.0382918	0.676751
CTRP	CD93	NSC23766	-0.185638	1.89228e-06	GDSC	CD93	PD-173074	-0.0375522	0.808722
CTRP	CD93	nutlin-3	-0.182718	2.47142e-06	GDSC	CD93	Pyrimethamine	-0.0369708	0.77153
CTRP	CD93	CHIR-99021	-0.18248	4.9095e-06	GDSC	CD93	NSC-207895	-0.036405	0.442711
CTRP	CD93	BRD-K97651142	-0.182329	5.29604e-06	GDSC	CD93	Dabrafenib	-0.0344553	0.452978
CTRP	CD93	bendamustine	-0.181231	1.0794e-05	GDSC	CD93	Paclitaxel	-0.0343052	0.788237
CTRP	CD93	TG-101348	-0.17968	3.29953e-06	GDSC	CD93	selumetinib	-0.0332142	0.404174
CTRP	CD93	KU-60019	-0.179077	2.59781e-06	GDSC	CD93	Vinorelbine	-0.0323034	0.585697
CTRP	CD93	skepinone-L	-0.178225	0.00294093	GDSC	CD93	PF-562271	-0.0289519	0.638993
CTRP	CD93	LE-135	-0.17804	1.8673e-05	GDSC	CD93	PD-0325901	-0.0255297	0.558214
CTRP	CD93	sirolimus	-0.178001	3.34186e-06	GDSC	CD93	MK-2206	-0.0255199	0.657009
CTRP	CD93	ML210	-0.1763	6.88322e-06	GDSC	CD93	Doxorubicin	-0.0252367	0.727228
CTRP	CD93	KU-0063794	-0.174901	1.0256e-05	GDSC	CD93	EX-527	-0.025002	0.837921
CTRP	CD93	neuronal differentiation inducer III	-0.174455	3.90879e-06	GDSC	CD93	VX-702	-0.0233391	0.926443
CTRP	CD93	StemRegenin 1	-0.174279	7.27363e-06	GDSC	CD93	NU-7441	-0.0203064	0.821131
CTRP	CD93	PDMP	-0.174074	1.6841e-05	GDSC	CD93	HG-6-64-1	-0.0188562	0.738869
CTRP	CD93	temsirolimus	-0.173528	0.00276833	GDSC	CD93	piperlongumine	-0.0179683	0.721833
CTRP	CD93	AZD8055	-0.172637	9.38748e-06	GDSC	CD93	PLX4720	-0.0160328	0.731503
CTRP	CD93	TW-37	-0.172089	1.198e-05	GDSC	CD93	Lenalidomide	-0.014722	0.884699
CTRP	CD93	SU11274	-0.170517	1.3245e-05	GDSC	CD93	SB590885	-0.0143144	0.802056
CTRP	CD93	brivanib	-0.169524	1.7461e-05	GDSC	CD93	Midostaurin	-0.01087	0.838874
CTRP	CD93	PAC-1	-0.169324	1.3438e-05	GDSC	CD93	JNJ-26854165	-0.0103647	0.874459
CTRP	CD93	MI-2	-0.168743	0.0076316	GDSC	CD93	Olaparib	-0.00708298	0.895154
CTRP	CD93	Repligen 136	-0.16691	4.5998e-05	GDSC	CD93	GDC0449	-0.00530116	0.972686
CTRP	CD93	AZD7545	-0.166131	4.8054e-05	GDSC	CD93	BEZ235	-0.00342273	0.955926
CTRP	CD93	BRD-K85133207	-0.165657	7.5945e-05	GDSC	CD93	Bosutinib	-0.0008069	0.990778
CTRP	CD93	purmorphamine	-0.164378	0.000244083	GDSC	CD93	Lisitinib	0.000147027	0.998745
CTRP	CD93	pandacostat	-0.163322	0.000365822	GDSC	CD93	GW 441756	0.000876016	0.997047
CTRP	CD93	bexarotene	-0.163089	8.5786e-05	GDSC	CD93	JW-7-52-1	0.00131654	0.993455
CTRP	CD93	AA-COCF3	-0.161677	6.497e-05	GDSC	CD93	A-443654	0.00192976	0.996136
CTRP	CD93	BRD-K13999467	-0.160113	8.1277e-05	GDSC	CD93	PF-4708671	0.00436307	0.981021
CTRP	CD93	ML203	-0.159383	0.00173857	GDSC	CD93	AS601245	0.00566463	0.939939
CTRP	CD93	darinaparsin	-0.15653	0.00896563	GDSC	CD93	Trametinib	0.00655718	0.878879
CTRP	CD93	Ko-143	-0.156189	6.0715e-05	GDSC	CD93	Cytarabine	0.00746746	0.909025
CTRP	CD93	GW-843682X	-0.156065	8.4489e-05	GDSC	CD93	681640	0.00771435	0.916927
CTRP	CD93	BMS-270394	-0.154844	0.000239357	GDSC	CD93	Pazopanib	0.00782528	0.911483
CTRP	CD93	olaparib	-0.154781	6.0374e-05	GDSC	CD93	EHT 1864	0.00818587	0.932262
CTRP	CD93	tandutinib	-0.154332	0.000204311	GDSC	CD93	Temsirolimus	0.00835308	0.892691
CTRP	CD93	WP1130	-0.15391	8.8416e-05	GDSC	CD93	Parthenolide	0.012771	0.92503
CTRP	CD93	KU-55933	-0.153706	0.000183781	GDSC	CD93	BMS-509744	0.0173014	0.878104
CTRP	CD93	1S,3R-RSL-3	-0.152167	8.7642e-05	GDSC	CD93	PHA-665752	0.0188597	0.913141
CTRP	CD93	Bax channel blocker	-0.151918	0.000312634	GDSC	CD93	CP724714	0.021157	0.742272
CTRP	CD93	tubastatin A	-0.151658	0.00979207	GDSC	CD93	Epothilone B	0.0211924	0.715648
CTRP	CD93	methotrexate	-0.151609	0.000169029	GDSC	CD93	Cisplatin	0.0218621	0.69764
CTRP	CD93	ruxolitinib	-0.151379	0.000143811	GDSC	CD93	Bortezomib	0.0263582	0.782666
CTRP	CD93	GSK-3 inhibitor IX	-0.150841	0.000211456	GDSC	CD93	Veliparib	0.0276224	0.707044
CTRP	CD93	regorafenib	-0.150603	0.00106353	GDSC	CD93	Embelin	0.0284943	0.666046
CTRP	CD93	BRD-K41597374	-0.150561	0.000110577	GDSC	CD93	Thapsigargin	0.0343167	0.617113
CTRP	CD93	SR8278	-0.150244	0.648182	GDSC	CD93	Bryostatin 1	0.035196	0.521399
CTRP	CD93	BRD-K63431240	-0.149971	0.000211122	GDSC	CD93	Salubrinal	0.0355922	0.705757
CTRP	CD93	BRD-K51490254	-0.149699	0.000273261	GDSC	CD93	BMS-754807	0.0359883	0.528107
CTRP	CD93	PF-750	-0.148988	0.000806452	GDSC	CD93	IOX2	0.0366708	0.541563
CTRP	CD93	KU 0060648	-0.148846	0.000148055	GDSC	CD93	GNF-2	0.0371631	0.889472
CTRP	CD93	Mdivi-1	-0.148497	0.000227413	GDSC	CD93	AMG-706	0.0385549	0.540448
CTRP	CD93	bosutinib	-0.146731	0.000230427	GDSC	CD93	rTRAIL	0.0400218	0.591679
CTRP	CD93	BRD-K24690302	-0.146677	0.000303508	GDSC	CD93	Bleomycin (50 uM)	0.0404234	0.285407
CTRP	CD93	masitinib	-0.146021	0.000267226	GDSC	CD93	AZD6482	0.0427792	0.367362
CTRP	CD93	bleomycin A2	-0.145749	0.0021335	GDSC	CD93	SB 505124	0.0435208	0.554272
CTRP	CD93	pifithrin-mu	-0.145296	0.000176927	GDSC	CD93	Zibotentan	0.0445682	0.839692
CTRP	CD93	SCH-79797	-0.145239	0.000147663	GDSC	CD93	17-AAG	0.0452248	0.242212
CTRP	CD93	MK-2206	-0.144422	0.000517301	GDSC	CD93	SL 0101-1	0.0466539	0.539127
CTRP	CD93	NVP-BEZ235	-0.143673	0.00299365	GDSC	CD93	Rapamycin	0.0485499	0.700253
CTRP	CD93	dexamethasone	-0.143414	0.000516174	GDSC	CD93	TW 37	0.0508187	0.268997
CTRP	CD93	QW-BI-011	-0.140726	0.111471	GDSC	CD93	CMK	0.0519107	0.670385
CTRP	CD93	BRD-K29313308	-0.140578	0.00058047	GDSC	CD93	CHIR-99021	0.0539758	0.164645
CTRP	CD93	sorafenib	-0.140494	0.000733395	GDSC	CD93	WZ-1-84	0.0546351	0.499306
CTRP	CD93	spautin-1	-0.140025	0.00281908	GDSC	CD93	UNC1215	0.0553725	0.260387
CTRP	CD93	BRD-K45681478	-0.138485	0.00106174	GDSC	CD93	FH535	0.0623748	0.17689
CTRP	CD93	RO4929097	-0.138463	0.0563283	GDSC	CD93	AKT inhibitor VIII	0.0643024	0.14531
CTRP	CD93	tacrolimus	-0.1382	0.000748174	GDSC	CD93	CGP-082996	0.0649572	0.492107
CTRP	CD93	methylstat	-0.137137	0.00372258	GDSC	CD93	CCT007093	0.0668379	0.114632
CTRP	CD93	GSK-J4	-0.135996	0.413648	GDSC	CD93	Gefitinib	0.06756	0.101409
CTRP	CD93	STF-31	-0.135664	0.000589669	GDSC	CD93	AG-014699	0.0676448	0.105306
CTRP	CD93	AZ-3146	-0.135269	0.000773707	GDSC	CD93	MG-132	0.0693218	0.427083
CTRP	CD93	RITA	-0.134317	0.000846748	GDSC	CD93	Bicalutamide	0.0716891	0.0933541
CTRP	CD93	BIRB-796	-0.131755	0.00221763	GDSC	CD93	RO-3306	0.0726582	0.0809837
CTRP	CD93	cucurbitacin I	-0.13138	0.000984156	GDSC	CD93	SB52334	0.0733341	0.0900738
CTRP	CD93	BRD-K55116708	-0.131217	0.0020184	GDSC	CD93	FTI-277	0.0741938	0.069329
CTRP	CD93	ML050	-0.130677	0.00151177	GDSC	CD93	LFM-A13	0.0759237	0.108685
CTRP	CD93	NSC19630	-0.130445	0.00590351	GDSC	CD93	Saracatinib	0.077859	0.340593
CTRP	CD93	OSI-027	-0.129354	0.00145164	GDSC	CD93	SGC0946	0.0791514	0.0889583
CTRP	CD93	dabrafenib	-0.129342	0.0625236	GDSC	CD93	Afatinib	0.0810166	0.0273125
CTRP	CD93	BRD-K51831558	-0.128992	0.057651	GDSC	CD93	Cetuximab	0.0810864	0.041626
CTRP	CD93	Compound 7d-cis	-0.128727	0.00239036	GDSC	CD93	BMS-708163	0.0823917	0.0356936
CTRP	CD93	PRIMA-1-Met	-0.128252	0.0512277	GDSC	CD93	GSK1904529A	0.08385	0.0532226
CTRP	CD93	BEC	-0.126997	0.999979	GDSC	CD93	NSC-87877	0.0844404	0.100175
CTRP	CD93	BRD-A71883111	-0.126512	0.00223954	GDSC	CD93	XAV939	0.084826	0.0270435
CTRP	CD93	pluripotin	-0.125958	0.00415191	GDSC	CD93	SB 216763	0.0903295	0.0549558
CTRP	CD93	DBeQ	-0.125711	0.00278177	GDSC	CD93	JNK Inhibitor VIII	0.0923592	0.0241695
CTRP	CD93	BRD-K29086754	-0.124427	0.476949	GDSC	CD93	TGX221	0.109883	0.0794064
CTRP	CD93	navitoclax	-0.123973	0.00226934	GDSC	CD93	Dasatinib	0.113908	0.0755627
CTRP	CD93	avicin D	-0.123788	0.114047	GDSC	CD93	Elesclomol	0.114232	0.0053169
CTRP	CD93	ABT-737	-0.123737	0.00369822	GDSC	CD93	Erlotinib	0.11689	0.0937195
CTRP	CD93	ML162	-0.12345	0.00214901	GDSC	CD93	KIN001-135	0.117702	0.181228
CTRP	CD93	avrainvillamide	-0.121836	0.0108986	GDSC	CD93	BIRB 0796	0.119401	0.00900694
CTRP	CD93	BRD-K28456706	-0.118131	0.00370354	GDSC	CD93	Docetaxel	0.126894	0.000578928
CTRP	CD93	cabozantinib	-0.117779	0.00818382	GDSC	CD93	Lapatinib	0.126896	0.038226
CTRP	CD93	tanespimycin	-0.11755	0.0145779	GDSC	CD93	WH-4-023	0.130359	0.0592788
CTRP	CD93	NVP-ADW742	-0.116906	0.00562569	GDSC	CD93	A-770041	0.141446	0.0401829
CTRP	CD93	PI-103	-0.116633	0.00389985
CTRP	CD93	SMER-3	-0.114753	0.00902905
CTRP	CD93	erastin	-0.113742	0.00554367
CTRP	CD93	ML029	-0.113505	0.00776358
CTRP	CD93	CAY10618	-0.113476	0.00363911
CTRP	CD93	ML006	-0.113293	0.02667
CTRP	CD93	brefeldin A	-0.112622	0.00894974
CTRP	CD93	SKI-II	-0.112218	0.00833223
CTRP	CD93	AZD4547	-0.112209	0.0112555
CTRP	CD93	necrostatin-1	-0.112125	0.0119228
CTRP	CD93	SID 26681509	-0.110987	0.0112761
CTRP	CD93	pyrazolanthrone	-0.110242	0.0147979
CTRP	CD93	GMX-1778	-0.109904	0.00613479
CTRP	CD93	UNC0638	-0.109295	0.00833799
CTRP	CD93	ML239	-0.108696	0.00829581
CTRP	CD93	GSK4112	-0.108044	0.0177778
CTRP	CD93	R428	-0.107686	0.0303516
CTRP	CD93	RAF265	-0.106696	0.0372308
CTRP	CD93	AM-580	-0.105385	0.0269302
CTRP	CD93	PF-543	-0.104119	0.019683
CTRP	CD93	azacitidine	-0.103216	0.0253266
CTRP	CD93	GDC-0941	-0.101475	0.0185022
CTRP	CD93	BRD1835	-0.098741	0.0305359
CTRP	CD93	CIL70	-0.0983772	0.0911017
CTRP	CD93	GDC-0879	-0.0982126	0.0427109
CTRP	CD93	BRD9647	-0.096859	0.0413012
CTRP	CD93	niclosamide	-0.0964573	0.0226034
CTRP	CD93	O-6-benzylguanine	-0.0946331	0.421719
CTRP	CD93	BRD9876	-0.0930681	0.106739
CTRP	CD93	BMS-536924	-0.0926021	0.0585598
CTRP	CD93	importazole	-0.0921207	0.10492
CTRP	CD93	Ch-55	-0.0917333	0.0442888
CTRP	CD93	SRT-1720	-0.091578	0.0371841
CTRP	CD93	foretinib	-0.0910477	0.0292777
CTRP	CD93	tivozanib	-0.0909374	0.047465
CTRP	CD93	16-beta-bromoandrosterone	-0.0908811	0.0505317
CTRP	CD93	HBX-41108	-0.0898342	0.0975852
CTRP	CD93	linsitinib	-0.08929	0.0359314
CTRP	CD93	SCH-529074	-0.088584	0.0532646
CTRP	CD93	BRD-K88742110	-0.0875646	0.0350744
CTRP	CD93	pifithrin-alpha	-0.0872602	0.109928
CTRP	CD93	PYR-41	-0.086455	0.0899522
CTRP	CD93	NVP-TAE684	-0.085018	0.0613193
CTRP	CD93	birinapant	-0.0846191	0.144468
CTRP	CD93	ETP-46464	-0.0842536	0.113113
CTRP	CD93	MG-132	-0.0840967	0.315226
CTRP	CD93	AZD1480	-0.0828205	0.249828
CTRP	CD93	BRD4132	-0.0825693	0.1687
CTRP	CD93	nilotinib	-0.081675	0.244082
CTRP	CD93	BRD-K19103580	-0.0814502	0.0869566
CTRP	CD93	ciclosporin	-0.0813512	0.117921
CTRP	CD93	temozolomide	-0.0812522	0.172327
CTRP	CD93	RG-108	-0.0809304	0.0650999
CTRP	CD93	BMS-754807	-0.0808343	0.0680307
CTRP	CD93	GANT-61	-0.0807794	0.137626
CTRP	CD93	daporinad	-0.079849	0.0764445
CTRP	CD93	BRD-K48334597	-0.078081	0.510779
CTRP	CD93	CD-1530	-0.077204	0.139686
CTRP	CD93	vorapaxar	-0.075461	0.101702
CTRP	CD93	BIBR-1532	-0.0748583	0.099303
CTRP	CD93	Ki8751	-0.0738401	0.0933379
CTRP	CD93	CIL41	-0.0731151	0.300774
CTRP	CD93	epigallocatechin-3-monogallate	-0.0721198	0.113635
CTRP	CD93	fulvestrant	-0.0710563	0.854598
CTRP	CD93	prochlorperazine	-0.0708301	0.118676
CTRP	CD93	quizartinib	-0.0682582	0.231622
CTRP	CD93	neratinib	-0.0666992	0.127284
CTRP	CD93	salermide	-0.0665637	0.473754
CTRP	CD93	nintedanib	-0.0662408	0.206695
CTRP	CD93	WZ8040	-0.0659478	0.196176
CTRP	CD93	staurosporine	-0.0651065	0.639835
CTRP	CD93	BRD-M00053801	-0.0645003	0.520659
CTRP	CD93	nelarabine	-0.0632893	0.738971
CTRP	CD93	AT-406	-0.0627537	0.541781
CTRP	CD93	selumetinib	-0.0614435	0.212006
CTRP	CD93	ML258	-0.0612984	0.548094
CTRP	CD93	MLN2480	-0.0607878	0.563387
CTRP	CD93	IU1	-0.0604287	0.482348
CTRP	CD93	Compound 1541A	-0.0600448	0.322187
CTRP	CD93	fumonisin B1	-0.0588601	0.304264
CTRP	CD93	BRD-K02251932	-0.0584914	0.253843
CTRP	CD93	NSC 74859	-0.0575377	0.26799
CTRP	CD93	PD318088	-0.056695	0.241609
CTRP	CD93	trifluoperazine	-0.0556997	0.2831
CTRP	CD93	BRD-K27224038	-0.0554571	0.843395
CTRP	CD93	BRD-A02303741	-0.0535948	0.328084
CTRP	CD93	lomeguatrib	-0.0532653	0.339647
CTRP	CD93	parthenolide	-0.0522358	0.366017
CTRP	CD93	CAY10594	-0.0501475	0.398146
CTRP	CD93	TG-100-115	-0.0489479	0.361239
CTRP	CD93	cediranib	-0.0487184	0.716005
CTRP	CD93	canertinib	-0.0480471	0.320384
CTRP	CD93	itraconazole	-0.0473835	0.507871
CTRP	CD93	lapatinib	-0.0473206	0.314278
CTRP	CD93	ML320	-0.0462261	0.342738
CTRP	CD93	SJ-172550	-0.0458609	0.68244
CTRP	CD93	AZD6482	-0.0448203	0.454563
CTRP	CD93	BRD-K71781559	-0.0445276	0.988194
CTRP	CD93	968	-0.043693	0.988645
CTRP	CD93	palmostatin B	-0.0435683	0.71663
CTRP	CD93	etomoxir	-0.0425624	0.948445
CTRP	CD93	lenvatinib	-0.042488	0.377877
CTRP	CD93	veliparib	-0.0423704	0.600081
CTRP	CD93	ZSTK474	-0.0403423	0.475851
CTRP	CD93	PLX-4720	-0.0390377	0.618181
CTRP	CD93	trametinib	-0.0386034	0.657725
CTRP	CD93	LY-2157299	-0.0383513	0.894614
CTRP	CD93	blebbistatin	-0.0371378	0.963458
CTRP	CD93	SB-525334	-0.0361694	0.516933
CTRP	CD93	BRD-K14844214	-0.0359489	0.648125
CTRP	CD93	GSK1059615	-0.0354356	0.914431
CTRP	CD93	YM-155	-0.034268	0.509617
CTRP	CD93	BRD-K37390332	-0.0341854	0.888237
CTRP	CD93	necrostatin-7	-0.0332972	0.500664
CTRP	CD93	afatinib	-0.0332383	0.520666
CTRP	CD93	BRD5468	-0.0327378	0.739582
CTRP	CD93	HC-067047	-0.0296604	0.666451
CTRP	CD93	BYL-719	-0.0290053	0.717503
CTRP	CD93	silmitasertib	-0.0289987	0.756079
CTRP	CD93	AC55649	-0.0288414	0.836963
CTRP	CD93	BRD-K50799972	-0.0277111	0.73474
CTRP	CD93	sildenafil	-0.0270364	0.846361
CTRP	CD93	lovastatin	-0.0262523	0.653355
CTRP	CD93	BRD-K48477130	-0.0258617	0.908466
CTRP	CD93	BRD-K27986637	-0.0251	0.907245
CTRP	CD93	cyanoquinoline 11	-0.0239962	0.823763
CTRP	CD93	BRD1378	-0.0233299	0.863839
CTRP	CD93	tamatinib	-0.0209657	0.829683
CTRP	CD93	BRD-K04800985	-0.0208732	0.99881
CTRP	CD93	CAL-101	-0.0192229	0.801712
CTRP	CD93	BRD-K34485477	-0.0191095	0.998562
CTRP	CD93	BMS-195614	-0.0184786	0.808794
CTRP	CD93	NPC-26	-0.0182234	0.899751
CTRP	CD93	BRD-K52037352	-0.0166819	0.834318
CTRP	CD93	L-685458	-0.0164708	0.829124
CTRP	CD93	IC-87114	-0.015991	0.856968
CTRP	CD93	BRD-K44224150	-0.0138314	0.998293
CTRP	CD93	BRD-K42260513	-0.0138282	0.998533
CTRP	CD93	BCL-LZH-4	-0.0123303	0.966522
CTRP	CD93	istradefylline	-0.0111029	0.960379
CTRP	CD93	BRD-K64610608	-0.0110122	0.944841
CTRP	CD93	BRD-K49290616	-0.0109431	0.986823
CTRP	CD93	bafilomycin A1	-0.00978817	0.989893
CTRP	CD93	XL765	-0.00975283	0.901134
CTRP	CD93	BRD-K09344309	-0.00851957	0.990264
CTRP	CD93	BRD-K33199242	-0.00847247	0.993616
CTRP	CD93	myricetin	-0.0083469	0.956468
CTRP	CD93	ifosfamide	-0.00791861	0.977572
CTRP	CD93	ML312	-0.00767347	0.997572
CTRP	CD93	ibrutinib	-0.00357903	0.961743
CTRP	CD93	SB-431542	-0.0031426	0.986
CTRP	CD93	JW-74	-0.00285869	0.981477
CTRP	CD93	thalidomide	-0.00277756	0.993942
CTRP	CD93	EX-527	-0.0021115	0.98956
CTRP	CD93	FSC231	-0.000392349	0.999993
CTRP	CD93	pitstop2	-0.000120303	0.999525
CTRP	CD93	WAY-362450	0.00152056	0.998521
CTRP	CD93	BRD-K16147474	0.00203558	0.99722
CTRP	CD93	BRD-K41334119	0.00238472	0.996959
CTRP	CD93	CBB-1007	0.00379888	0.991006
CTRP	CD93	WZ4002	0.00475025	0.96204
CTRP	CD93	CID-5951923	0.0062702	0.963592
CTRP	CD93	CI-976	0.00803375	0.96765
CTRP	CD93	vemurafenib	0.00952417	0.89885
CTRP	CD93	cytochalasin B	0.0103546	0.874189
CTRP	CD93	tamoxifen	0.0104622	0.9088
CTRP	CD93	AGK-2	0.0118648	0.984596
CTRP	CD93	PD 153035	0.0119539	0.870799
CTRP	CD93	DNMDP	0.012831	0.890218
CTRP	CD93	myriocin	0.0131086	0.985777
CTRP	CD93	KH-CB19	0.0132198	0.922218
CTRP	CD93	QS-11	0.0135464	0.973566
CTRP	CD93	PRL-3 inhibitor I	0.0150051	0.929644
CTRP	CD93	JW-480	0.0157519	0.936462
CTRP	CD93	BRD8899	0.0160292	0.904407
CTRP	CD93	TGX-221	0.0177727	0.855007
CTRP	CD93	procarbazine	0.0181909	0.940511
CTRP	CD93	erlotinib	0.018379	0.733329
CTRP	CD93	BRD8958	0.0185931	0.982913
CTRP	CD93	betulinic acid	0.019888	0.921761
CTRP	CD93	gefitinib	0.020161	0.747803
CTRP	CD93	BRD-K90370028	0.0213666	0.967418
CTRP	CD93	MI-1	0.0218599	0.830236
CTRP	CD93	isonicotinohydroxamic acid	0.0229797	0.992739
CTRP	CD93	saracatinib	0.0244157	0.661684
CTRP	CD93	fluvastatin	0.0247054	0.686464
CTRP	CD93	CIL55	0.0272186	0.918438
CTRP	CD93	BRD-K84807411	0.0289114	0.937919
CTRP	CD93	IPR-456	0.0304215	0.853458
CTRP	CD93	BRD-A05715709	0.0323547	0.848319
CTRP	CD93	SR1001	0.034055	0.658508
CTRP	CD93	erismodegib	0.0352864	0.679772
CTRP	CD93	semagacestat	0.0366524	0.802759
CTRP	CD93	NSC30930	0.0375273	0.622933
CTRP	CD93	VU0155056	0.0379113	0.915628
CTRP	CD93	simvastatin	0.0383192	0.541793
CTRP	CD93	cimetidine	0.0400314	0.981881
CTRP	CD93	sitagliptin	0.0439071	0.997718
CTRP	CD93	dasatinib	0.0475313	0.33528
CTRP	CD93	SGX-523	0.0479789	0.425376
CTRP	CD93	ML083	0.0480273	0.686022
CTRP	CD93	PF-4800567 hydrochloride	0.0562275	0.999586
CTRP	CD93	SZ4TA2	0.0605928	0.6073
CTRP	CD93	A-804598	0.0611657	0.692122
CTRP	CD93	UNC0321	0.061748	0.539386
CTRP	CD93	BRD-K96970199	0.0674764	0.998764
CTRP	CD93	cyclophosphamide	0.0676602	0.993392
CTRP	CD93	hyperforin	0.0685478	0.382014
CTRP	CD93	C6-ceramide	0.0696997	0.493555
CTRP	CD93	BRD-K30019337	0.0711055	0.801559
CTRP	CD93	BRD-K78574327	0.0811033	0.968985
CTRP	CD93	CAY10576	0.0822943	0.223755
CTRP	CD93	vandetanib	0.0827669	0.0872756
CTRP	CD93	BRD-K96431673	0.0863354	0.985799
CTRP	CD93	GSK2636771	0.0873297	0.314441
CTRP	CD93	BRD-K02492147	0.0967423	0.082419
CTRP	CD93	MK-0752	0.0989389	0.15871
CTRP	CD93	BRD-K86535717	0.104003	0.733948
CTRP	CD93	BRD-K33514849	0.105046	0.999288
CTRP	CD93	austocystin D	0.105902	0.0184909
CTRP	CD93	BRD-K75293299	0.119624	0.591462
CTRP	CD93	BRD-K09587429	0.121473	0.0396894
CTRP	CD93	ML334 diastereomer	0.128229	0.0434627
CTRP	CD93	BRD-K34099515	0.128534	0.843996
CTRP	CD93	VAF-347	0.131156	0.0243641
CTRP	CD93	BRD-K17060750	0.136307	0.00310069
CTRP	CD93	BRD-K99006945	0.143639	0.0377052
CTRP	CD93	abiraterone	0.159277	0.188964
CTRP	CD93	FGIN-1-27	0.202823	0.0695162
CTRP	CD93	JW-55	0.229637	0.0589851
